# Supplementary material for: Near-Infrared Spectroscopy Intravascular-Ultrasound-Guided Intervention in Minimal Coronary Artery Stenosis: A Case Report
Source: Medicina (Kaunas). 2022 Aug 27;58(9):1166. doi: 10.3390/medicina58091166 (PMC9504889; doi:10.3390/medicina58091166)
Supplement: Supplementary file 1 [file medicina-58-01166-s001.zip]

Archive with 4 entries (4 files):
- Supplemental Video S1.mp4
- Supplemental Video S2.mp4
- Supplemental Video S3.mp4
- Supplemental Video S4.mp4
